# Supplementary material for: Genome-wide identification of SWEET genes reveals their roles during seed development in peanuts
Source: BMC Genomics. 2024 Mar 7;25:259. doi: 10.1186/s12864-024-10173-w (PMC10921654; doi:10.1186/s12864-024-10173-w)
Supplement: Supplementary file 1 — Supplementary Material 1 [file 12864_2024_10173_MOESM1_ESM.xlsx]

## Sheet: Sheet1
Table S1. Detailed information on the SWEET genes in three peanut species
Gene name	Accession No.	Gene length/bp	CDS/bp	Exon number	Protein Physicochemical Characteristics			TMHs	Predicted subcellular localization
					Length/aa	MW/kDa	pI
AhSWEET1	arahy.Tifrunner.gnm1.ann1.LDZB47.1	681	390	3	129	15.0101	9.5	4	Plasma membrane
AhSWEET2	arahy.Tifrunner.gnm1.ann1.99ISIC.3	2478	762	5	253	27.9191	9.37	6	Plasma membrane
AhSWEET3	arahy.Tifrunner.gnm1.ann1.5ZV8II.1	1800	750	6	249	28.2872	9.71	7	Plasma membrane
AhSWEET4	arahy.Tifrunner.gnm1.ann1.S8PXCS.1	2058	840	7	279	31.4845	8.99	7	Plasma membrane
AhSWEET5	arahy.Tifrunner.gnm1.ann1.5TG8XZ.1	3304	882	7	293	32.8457	8.49	7	Plasma membrane
AhSWEET6	arahy.Tifrunner.gnm1.ann1.KZTL0S.1	1779	702	6	233	26.4182	9.59	7	Plasma membrane
AhSWEET7	arahy.Tifrunner.gnm1.ann1.Y9X9P4.1	1754	594	7	197	22.427	9.07	5	Plasma membrane
AhSWEET8	arahy.Tifrunner.gnm1.ann1.385DXU.1	3913	735	7	244	26.7884	7.78	6	Plasma membrane
AhSWEET9	arahy.Tifrunner.gnm1.ann1.443QJ6.1	761	489	5	162	18.5362	9.03	4	Plasma membrane
AhSWEET10	arahy.Tifrunner.gnm1.ann1.F35YNL.1	1032	549	5	182	21.0365	9.97	5	Plasma membrane
AhSWEET11	arahy.Tifrunner.gnm1.ann1.S3T63E.1	2731	786	6	261	29.7323	6.99	7	Plasma membrane
AhSWEET12	arahy.Tifrunner.gnm1.ann1.Y269WP.1	2464	825	6	274	30.315	8.95	7	Plasma membrane
AhSWEET13	arahy.Tifrunner.gnm1.ann1.6E534E.1	3061	747	6	248	27.6148	8.72	7	Plasma membrane
AhSWEET14	arahy.Tifrunner.gnm1.ann1.555XQU.1	1385	621	4	206	23.0194	8.18	5	Plasma membrane
AhSWEET15	arahy.Tifrunner.gnm1.ann1.FJF87M.1	5873	753	7	250	27.5917	9.19	7	Plasma membrane
AhSWEET16	arahy.Tifrunner.gnm1.ann1.777NZN.1	3336	903	5	300	33.7155	9.28	6	Plasma membrane
AhSWEET17	arahy.Tifrunner.gnm1.ann1.070EBZ.1	3736	684	7	227	24.9206	8.93	6	Plasma membrane
AhSWEET18	arahy.Tifrunner.gnm1.ann1.FUEI9J.1	3711	810	6	269	29.4527	9.16	7	Plasma membrane
AhSWEET19	arahy.Tifrunner.gnm1.ann1.0067NC.1	3948	708	7	235	26.1981	8.38	7	Plasma membrane
AhSWEET20	arahy.Tifrunner.gnm1.ann1.T958MW.1	1931	789	5	262	29.0305	9.02	7	Plasma membrane
AhSWEET21	arahy.Tifrunner.gnm1.ann1.9QS057.1	2527	741	6	246	27.1181	9.3	7	Plasma membrane
AhSWEET22	arahy.Tifrunner.gnm1.ann1.DV46W1.1	2709	795	6	264	30.4065	7.57	5	Plasma membrane
AhSWEET23	arahy.Tifrunner.gnm1.ann1.5X4IC8.1	3287	858	7	285	32.7685	9.05	7	Plasma membrane
AhSWEET24	arahy.Tifrunner.gnm1.ann1.YD7UU4.1	2760	867	7	288	32.0431	8.95	7	Plasma membrane
AhSWEET25	arahy.Tifrunner.gnm1.ann1.B7EMS2.1	2490	909	6	302	34.4475	8.75	6	Plasma membrane
AhSWEET26	arahy.Tifrunner.gnm1.ann1.5R858N.1	1815	750	6	249	28.2872	9.71	7	Plasma membrane
AhSWEET27	arahy.Tifrunner.gnm1.ann1.ZMPK13.1	2390	1035	7	344	38.8441	8.91	8	Plasma membrane
AhSWEET28	arahy.Tifrunner.gnm1.ann1.2H0Q3A.1	3408	762	5	253	28.3735	8.94	5	Plasma membrane
AhSWEET29	arahy.Tifrunner.gnm1.ann1.J4JRGL.1	1411	435	4	144	16.731	9.43	4	Plasma membrane
AhSWEET30	arahy.Tifrunner.gnm1.ann1.QI357H.1	4322	822	6	273	30.0904	6.89	7	Plasma membrane
AhSWEET31	arahy.Tifrunner.gnm1.ann1.D36163.1	2731	786	6	261	29.7323	6.99	7	Plasma membrane
AhSWEET32	arahy.Tifrunner.gnm1.ann1.C2ZJE6.1	2464	825	6	274	30.315	8.95	7	Plasma membrane
AhSWEET33	arahy.Tifrunner.gnm1.ann1.6J07HI.1	5351	753	6	250	27.761	9.18	7	Plasma membrane
AhSWEET34	arahy.Tifrunner.gnm1.ann1.K3L8DV.1	1521	666	4	221	24.8595	8.84	6	Plasma membrane
AhSWEET35	arahy.Tifrunner.gnm1.ann1.78PE2K.1	3016	753	6	250	28.0162	8.65	6	Plasma membrane
AhSWEET36	arahy.Tifrunner.gnm1.ann1.NLT8YT.1	2251	699	5	232	25.5235	9.32	7	Plasma membrane
AhSWEET37	arahy.Tifrunner.gnm1.ann1.92QAUW.1	3713	669	7	222	24.3319	9.32	6	Plasma membrane
AhSWEET38	arahy.Tifrunner.gnm1.ann1.7NL1KT.1	1909	741	5	246	27.208	9.27	6	Plasma membrane
AhSWEET39	arahy.Tifrunner.gnm1.ann1.USDQ8P.1	1967	789	6	262	28.8813	9.01	7	Plasma membrane
AhSWEET40	arahy.Tifrunner.gnm1.ann1.3965TZ.1	2345	741	7	246	26.9459	9.3	7	Plasma membrane
AhSWEET41	arahy.Tifrunner.gnm1.ann1.T9263C.2	3258	777	8	258	28.7891	9.32	7	Plasma membrane
AhSWEET42	arahy.Tifrunner.gnm1.ann1.WT9QCD.2	4334	564	5	187	20.6833	4.85	5	Plasma membrane
AhSWEET43	arahy.Tifrunner.gnm1.ann1.9TLR89.1	2705	795	6	264	30.4254	6.77	5	Plasma membrane
AhSWEET44	arahy.Tifrunner.gnm1.ann1.2I1JD4.1	2411	858	7	285	32.6024	9.25	7	Plasma membrane
AhSWEET45	arahy.Tifrunner.gnm1.ann1.7WW6WM.1	3748	846	2	281	31.2651	8.47	8	Plasma membrane
AhSWEET46	arahy.Tifrunner.gnm1.ann1.BFG4SY.1	2037	753	6	250	27.9745	9.03	6	Plasma membrane
AhSWEET47	arahy.Tifrunner.gnm1.ann1.D0QYDS.1	1375	675	5	224	25.5935	9.04	6	Plasma membrane
AdSWEET1	aradu.V14167.gnm1.ann1.Aradu.93DN3.1	2006	684	6	227	25.8081	8.82	7	Plasma membrane
AdSWEET2	aradu.V14167.gnm1.ann1.Aradu.H4VY0.1	1699	747	5	248	27.3373	9.17	6	Plasma membrane
AdSWEET3	aradu.V14167.gnm1.ann1.Aradu.UZC91.1	1644	750	6	249	28.2872	9.71	7	Plasma membrane
AdSWEET4	aradu.V14167.gnm1.ann1.Aradu.U6YR6.1	1502	840	6	279	31.4845	8.99	7	Plasma membrane
AdSWEET5	aradu.V14167.gnm1.ann1.Aradu.5U8FQ.1	3284	858	7	285	31.8319	9.04	7	Plasma membrane
AdSWEET6	aradu.V14167.gnm1.ann1.Aradu.BR4HD.1	1718	519	7	172	19.5637	9.65	5	Plasma membrane
AdSWEET7	aradu.V14167.gnm1.ann1.Aradu.P8CD0.1	2810	669	6	222	24.4818	5.61	6	Plasma membrane
AdSWEET8	aradu.V14167.gnm1.ann1.Aradu.R8LYK.1	787	612	3	203	23.5245	9.92	5	Plasma membrane
AdSWEET9	aradu.V14167.gnm1.ann1.Aradu.JS1AI.1	2685	786	6	261	29.7763	6.51	7	Plasma membrane
AdSWEET10	aradu.V14167.gnm1.ann1.Aradu.8101U.1	1995	864	6	287	31.8267	9.06	7	Plasma membrane
AdSWEET11	aradu.V14167.gnm1.ann1.Aradu.T2X2K.1	2864	681	6	226	25.0477	8.55	6	Plasma membrane
AdSWEET12	aradu.V14167.gnm1.ann1.Aradu.IX4YQ.1	2121	729	6	242	26.8329	8.68	7	Plasma membrane
AdSWEET13	aradu.V14167.gnm1.ann1.Aradu.ZB8C2.1	6616	753	6	250	27.5927	9.08	7	Plasma membrane
AdSWEET14	aradu.V14167.gnm1.ann1.Aradu.F9D34.1	2296	939	6	312	34.2313	9.15	7	Plasma membrane
AdSWEET15	aradu.V14167.gnm1.ann1.Aradu.42GVF.1	3161	735	7	244	26.6617	8.71	7	Plasma membrane
AdSWEET16	aradu.V14167.gnm1.ann1.Aradu.0C27S.1	2922	822	6	273	29.9232	9.16	7	Plasma membrane
AdSWEET17	aradu.V14167.gnm1.ann1.Aradu.28KIR.1	3658	708	7	235	26.2122	8.38	7	Plasma membrane
AdSWEET18	aradu.V14167.gnm1.ann1.Aradu.HBL25.1	1455	909	5	302	33.5579	9.29	8	Plasma membrane
AdSWEET19	aradu.V14167.gnm1.ann1.Aradu.K52XK.1	2346	669	5	222	24.3837	9.55	5	Plasma membrane
AdSWEET20	aradu.V14167.gnm1.ann1.Aradu.4S8PR.1	3081	642	5	213	24.9568	9.55	5	Plasma membrane
AdSWEET21	aradu.V14167.gnm1.ann1.Aradu.VJ1BE.1	2567	906	6	301	34.2953	8.57	7	Plasma membrane
AdSWEET22	aradu.V14167.gnm1.ann1.Aradu.XS7EJ.1	2639	900	6	297	34.2684	9.15	7	Plasma membrane
AdSWEET23	aradu.V14167.gnm1.ann1.Aradu.TVV1L.1	2004	756	5	250	28.9538	8.41	5	Plasma membrane
AiSWEET1	araip.K30076.gnm1.ann1.Araip.N9ELU.1	1168	423	3	140	16.1747	8.95	4	Plasma membrane
AiSWEET2	araip.K30076.gnm1.ann1.Araip.BV9QU.1	1452	720	5	239	27.2593	8.19	6	Plasma membrane
AiSWEET3	araip.K30076.gnm1.ann1.Araip.2E2K8.1	1742	762	5	253	27.9051	9.37	6	Plasma membrane
AiSWEET4	araip.K30076.gnm1.ann1.Araip.AI6C6.1	1711	708	6	235	26.4407	9.26	6	Plasma membrane
AiSWEET5	araip.K30076.gnm1.ann1.Araip.X0SC5.1	1518	837	6	278	31.3694	9.09	7	Plasma membrane
AiSWEET6	araip.K30076.gnm1.ann1.Araip.Z7DRI.1	2410	777	7	258	28.8105	9.24	6	Plasma membrane
AiSWEET7	araip.K30076.gnm1.ann1.Araip.ZP7QC.1	856	669	4	222	24.7052	6.39	5	Plasma membrane
AiSWEET8	araip.K30076.gnm1.ann1.Araip.8E1XH.1	861	651	5	216	24.1075	6.4	5	Plasma membrane
AiSWEET9	araip.K30076.gnm1.ann1.Araip.LD519.1	3487	777	6	258	28.2785	7.66	6	Plasma membrane
AiSWEET10	araip.K30076.gnm1.ann1.Araip.RTL2U.1	2610	720	6	239	27.2644	8.19	6	Plasma membrane
AiSWEET11	araip.K30076.gnm1.ann1.Araip.99BCA.1	1843	825	6	274	30.315	8.95	7	Plasma membrane
AiSWEET12	araip.K30076.gnm1.ann1.Araip.J86Y5.1	4220	753	6	250	27.761	9.18	7	Plasma membrane
AiSWEET13	araip.K30076.gnm1.ann1.Araip.ML28J.1	2067	597	6	198	22.0179	8.77	5	Plasma membrane
AiSWEET14	araip.K30076.gnm1.ann1.Araip.793GC.1	2779	747	6	248	27.6148	8.72	7	Plasma membrane
AiSWEET15	araip.K30076.gnm1.ann1.Araip.1W4C1.1	3438	657	7	218	23.8932	8.5	5	Plasma membrane
AiSWEET16	araip.K30076.gnm1.ann1.Araip.REH1B.1	2412	807	7	268	29.3145	9.16	7	Plasma membrane
AiSWEET17	araip.K30076.gnm1.ann1.Araip.8Y88R.1	1793	879	6	292	32.5227	8.81	7	Plasma membrane
AiSWEET18	araip.K30076.gnm1.ann1.Araip.7QQ27.1	1486	894	4	297	33.0652	8.8	7	Plasma membrane
AiSWEET19	araip.K30076.gnm1.ann1.Araip.S4KSY.1	2276	669	5	222	24.2255	9.55	5	Plasma membrane
AiSWEET20	araip.K30076.gnm1.ann1.Araip.LSW2G.1	3634	708	8	235	26.099	7.62	7	Plasma membrane
AiSWEET21	araip.K30076.gnm1.ann1.Araip.RW4FB.1	4864	669	7	222	24.598	5.09	6	Plasma membrane
AiSWEET22	araip.K30076.gnm1.ann1.Araip.W20Z4.1	1828	783	7	260	29.6084	9.1	5	Plasma membrane
AiSWEET23	araip.K30076.gnm1.ann1.Araip.JQ4TL.1	2546	846	2	281	31.3453	8.47	8	Plasma membrane
AiSWEET24	araip.K30076.gnm1.ann1.Araip.FWQ8E.1	1793	879	6	292	32.5227	8.81	7	Plasma membrane
