# Supplementary material for: Genome-wide identification of SWEET genes reveals their roles during seed development in peanuts
Source: BMC Genomics. 2024 Mar 7;25:259. doi: 10.1186/s12864-024-10173-w (PMC10921654; doi:10.1186/s12864-024-10173-w)
Supplement: Supplementary file 2 — Supplementary Material 2 [file 12864_2024_10173_MOESM2_ESM.xlsx]

## Sheet: Sheet1
Table S2. List of orthologous gene groups among three peanuts
Orthologous group	AA (A. duranensis)	BB (A. ipaensis)	AABB At (A. hypogea)	AABB Bt (A. hypogea)
OG01	AdSWEET1	AiSWEET1	No_gene	No_gene
OG02	AdSWEET2	AiSWEET3	AhSWEET2	No_gene
OG03	AdSWEET3	AiSWEET4	AhSWEET3	AhSWEET26
OG04	AdSWEET4	AiSWEET5	AhSWEET4	AhSWEET27
OG05	AdSWEET5	AiSWEET6	AhSWEET5	AhSWEET28
OG06	AdSWEET6	No_gene	AhSWEET6, AhSWEET7	AhSWEET29
OG07	No_gene	AiSWEET8, AiSWEET7	No_gene	No_gene
OG08	AdSWEET7	AiSWEET9	AhSWEET8	AhSWEET30
OG09	No_gene	No_gene	AhSWEET9, AhSWEET1	No_gene
OG10	AdSWEET8	No_gene	AhSWEET10	No_gene
OG11	AdSWEET9	AiSWEET2, AiSWEET10	AhSWEET11	AhSWEET25, AhSWEET31
OG12	AdSWEET10	AiSWEET11	AhSWEET12	AhSWEET32
OG13	AdSWEET11	AiSWEET14	AhSWEET13	AhSWEET35
OG14	AdSWEET12	AiSWEET23, AiSWEET13	AhSWEET14	AhSWEET45, AhSWEET47, AhSWEET34
OG15	AdSWEET13	AiSWEET12	AhSWEET15	AhSWEET33
OG16	AdSWEET14	No_gene	AhSWEET16	AhSWEET36
OG17	AdSWEET15	AiSWEET15	AhSWEET17	AhSWEET37
OG18	AdSWEET16	AiSWEET16	AhSWEET18	AhSWEET38
OG19	AdSWEET17	AiSWEET20, AiSWEET21	AhSWEET19	AhSWEET41, AhSWEET42
OG20	AdSWEET18	AiSWEET18	AhSWEET20	AhSWEET39
OG21	AdSWEET19	AiSWEET19	AhSWEET21	AhSWEET40
OG22	AdSWEET20	No_gene	No_gene	No_gene
OG23	AdSWEET21	AiSWEET22	AhSWEET22	AhSWEET43
OG24	AdSWEET22	No_gene	AhSWEET23	AhSWEET44
OG25	No_gene	AiSWEET17, AiSWEET24	AhSWEET24	AhSWEET46
OG26	AdSWEET23	No_gene	No_gene	No_gene
