# Supplementary material for: Genome-wide identification of SWEET genes reveals their roles during seed development in peanuts
Source: BMC Genomics. 2024 Mar 7;25:259. doi: 10.1186/s12864-024-10173-w (PMC10921654; doi:10.1186/s12864-024-10173-w)
Supplement: Supplementary file 3 — Supplementary Material 3 [file 12864_2024_10173_MOESM3_ESM.xlsx]

## Sheet: Sheet1
Table S3. Putative motifs in protein sequences of peanut SWEETs
Motif	Width	Best possible match
1	29	TFYRIIKKKSTEGFQSJPYIVALLSCMLW
2	22	LSIMRKVIKTKSVEFMPFWLSL
3	29	LLITINSFGCVIEIIYLTIFJIYAPKKAR
4	24	PNGVGFLLGLIQLVLYAIYRNNKN
5	29	TLFLLDGNKRVLVVGWICVIFNISMFASP
6	21	LFLSAVMWFFYGLLJKDIYIA
7	21	RFIFGIJGNVISFLLFLAPJP
8	11	WYGLPFVSPHS
9	11	LYYALIKTDAJ
10	29	EAQTVTEEEBIEKGDQEGQQDDNNPTTQK
