# Supplementary material for: Genome-wide identification of SWEET genes reveals their roles during seed development in peanuts
Source: BMC Genomics. 2024 Mar 7;25:259. doi: 10.1186/s12864-024-10173-w (PMC10921654; doi:10.1186/s12864-024-10173-w)
Supplement: Supplementary file 4 — Supplementary Material 4 [file 12864_2024_10173_MOESM4_ESM.xlsx]

## Sheet: Sheet1
Table S4. SWEET genes in eleven species for phylogenetic analysis
Gene No.	Arachis hypogaea	Arachis duranensis	Arachis ipaensis	Arabidopsis thaliana	Glycine max	Lotus japonicus	Oryza sativa	Brachypodium distachyon	Ananas comosus	Setaria italica	Zea mays
SWEET1	arahy.Tifrunner.gnm1.ann1.LDZB47.1	aradu.V14167.gnm1.ann1.Aradu.93DN3.1	araip.K30076.gnm1.ann1.Araip.N9ELU.1	AT1G21460.1	Glyma.02G088400.1	Lj1g0000433.1	LOC_Os01g12130.1	Bradi1g32920.1	Aco011302.1	Seita.1G135500.1	Zm00001eb016370_P002
SWEET2	arahy.Tifrunner.gnm1.ann1.99ISIC.3	aradu.V14167.gnm1.ann1.Aradu.H4VY0.1	araip.K30076.gnm1.ann1.Araip.BV9QU.1	AT3G14770.1	Glyma.03G065500.2	Lj1g0000911.1	LOC_Os01g36070.1	Bradi1g62570.1	Aco002476.1	Seita.1G135600.1	Zm00001eb016690_P001
SWEET3	arahy.Tifrunner.gnm1.ann1.5ZV8II.1	aradu.V14167.gnm1.ann1.Aradu.UZC91.1	araip.K30076.gnm1.ann1.Araip.2E2K8.1	AT5G53190.1	Glyma.03G209600.3	Lj1g0002545.1	LOC_Os01g40960.1	Bradi1g62890.6	Aco004463.1	Seita.1G135700.1	Zm00001eb113080_P002
SWEET4	arahy.Tifrunner.gnm1.ann1.S8PXCS.1	aradu.V14167.gnm1.ann1.Aradu.U6YR6.1	araip.K30076.gnm1.ann1.Araip.AI6C6.1	AT3G28007.1	Glyma.04G198400.1	Lj1g0006978.1	LOC_Os01g42090.1	Bradi2g11920.1	Aco004628.1	Seita.1G171800.1	Zm00001eb119760_P001
SWEET5	arahy.Tifrunner.gnm1.ann1.5TG8XZ.1	aradu.V14167.gnm1.ann1.Aradu.5U8FQ.1	araip.K30076.gnm1.ann1.Araip.X0SC5.1	AT5G62850.1	Glyma.04G198500.1	Lj1g0010235.1	LOC_Os01g42110.1	Bradi2g20931.1	Aco016418.1	Seita.2G267700.1	Zm00001eb130550_P001
SWEET6	arahy.Tifrunner.gnm1.ann1.KZTL0S.1	aradu.V14167.gnm1.ann1.Aradu.BR4HD.1	araip.K30076.gnm1.ann1.Araip.Z7DRI.1	AT1G66770.1	Glyma.04G198600.1	Lj1g0014394.1	LOC_Os01g50460.1	Bradi2g24850.1	Aco010708.1	Seita.3G076900.1	Zm00001eb133100_P002
SWEET7	arahy.Tifrunner.gnm1.ann1.Y9X9P4.1	aradu.V14167.gnm1.ann1.Aradu.P8CD0.1	araip.K30076.gnm1.ann1.Araip.8E1XH.1	AT4G10850.1	Glyma.04G238100.1	Lj1g0016636.1	LOC_Os01g65880.1	Bradi2g32230.4	Aco016508.1	Seita.3G077400.1	Zm00001eb155660_P001
SWEET8	arahy.Tifrunner.gnm1.ann1.385DXU.1	aradu.V14167.gnm1.ann1.Aradu.R8LYK.1	araip.K30076.gnm1.ann1.Araip.ZP7QC.1	AT5G40260.1	Glyma.04G241400.1	Lj1g0018766.1	LOC_Os02g19820.1	Bradi2g40537.1	Aco005793.1	Seita.3G077500.1	Zm00001eb161560_P001
SWEET9	arahy.Tifrunner.gnm1.ann1.443QJ6.1	aradu.V14167.gnm1.ann1.Aradu.JS1AI.1	araip.K30076.gnm1.ann1.Araip.LD519.1	AT2G39060.1	Glyma.05G036500.1	Lj1g0023166.1	LOC_Os02g30910.1	Bradi2g42990.1	Aco006347.1	Seita.3G124900.1	Zm00001eb170150_P001
SWEET10	arahy.Tifrunner.gnm1.ann1.F35YNL.1	aradu.V14167.gnm1.ann1.Aradu.8101U.1	araip.K30076.gnm1.ann1.Araip.RTL2U.1	AT5G50790.1	Glyma.05G122200.1	Lj1g0023252.1	LOC_Os03g22200.1	Bradi2g47540.1	Aco006155.1	Seita.3G235900.1	Zm00001eb180830_P004
SWEET11	arahy.Tifrunner.gnm1.ann1.S3T63E.1	aradu.V14167.gnm1.ann1.Aradu.T2X2K.1	araip.K30076.gnm1.ann1.Araip.99BCA.1	AT3G48470.1	Glyma.05G202600.5	Lj1g0023434.1	LOC_Os03g22590.1	Bradi2g56890.1	Aco006156.1	Seita.3G319200.1	Zm00001eb236820_P002
SWEET12	arahy.Tifrunner.gnm1.ann1.Y269WP.1	aradu.V14167.gnm1.ann1.Aradu.IX4YQ.1	araip.K30076.gnm1.ann1.Araip.J86Y5.1	AT5G23660.1	Glyma.05G202700.1	Lj1g0024328.1	LOC_Os05g12320.1	Bradi3g10270.1	Aco006158.1	Seita.3G319400.1	Zm00001eb241930_P002
SWEET13	arahy.Tifrunner.gnm1.ann1.6E534E.1	aradu.V14167.gnm1.ann1.Aradu.ZB8C2.1	araip.K30076.gnm1.ann1.Araip.ML28J.1	AT5G50800.1	Glyma.06G122200.1	Lj1g0026551.1	LOC_Os05g35140.1	Bradi3g41410.1	Aco003627.1	Seita.5G019000.1	Zm00001eb288410_P002
SWEET14	arahy.Tifrunner.gnm1.ann1.555XQU.1	aradu.V14167.gnm1.ann1.Aradu.F9D34.1	araip.K30076.gnm1.ann1.Araip.793GC.1	AT4G25010.1	Glyma.06G125800.3	Lj1g0027610.1	LOC_Os05g51090.1	Bradi3g44260.1	Aco001900.1	Seita.5G021600.1	Zm00001eb339850_P001
SWEET15	arahy.Tifrunner.gnm1.ann1.FJF87M.1	aradu.V14167.gnm1.ann1.Aradu.42GVF.1	araip.K30076.gnm1.ann1.Araip.1W4C1.1	AT5G13170.1	Glyma.06G166800.1	Lj2g0002604.1	LOC_Os08g42350.1	Bradi3g54233.1	Aco019048.1	Seita.5G191200.1	Zm00001eb342040_P001
SWEET16	arahy.Tifrunner.gnm1.ann1.777NZN.1	aradu.V14167.gnm1.ann1.Aradu.0C27S.1	araip.K30076.gnm1.ann1.Araip.REH1B.1	AT3G16690.1	Glyma.06G166900.1	Lj2g0022840.1	LOC_Os09g08030.1	Bradi4g07570.1	Aco016039.1	Seita.5G218600.1	Zm00001eb350590_P003
SWEET17	arahy.Tifrunner.gnm1.ann1.070EBZ.1	aradu.V14167.gnm1.ann1.Aradu.28KIR.1	araip.K30076.gnm1.ann1.Araip.8Y88R.1	AT4G15920.1	Glyma.06G167000.1	Lj3g0002244.1	LOC_Os09g08270.1	Bradi4g18350.1	Aco017831.1	Seita.5G284900.1	Zm00001eb357800_P001
SWEET18	arahy.Tifrunner.gnm1.ann1.FUEI9J.1	aradu.V14167.gnm1.ann1.Aradu.HBL25.1	araip.K30076.gnm1.ann1.Araip.7QQ27.1		Glyma.06G191600.1	Lj3g0005586.1	LOC_Os09g08440.1	Bradi4g19730.1		Seita.5G403300.1	Zm00001eb394800_P001
SWEET19	arahy.Tifrunner.gnm1.ann1.0067NC.1	aradu.V14167.gnm1.ann1.Aradu.K52XK.1	araip.K30076.gnm1.ann1.Araip.S4KSY.1		Glyma.06G200800.1	Lj4g0004256.1	LOC_Os11g31190.1	Bradi4g34780.1		Seita.6G225300.1	Zm00001eb408900_P001
SWEET20	arahy.Tifrunner.gnm1.ann1.T958MW.1	aradu.V14167.gnm1.ann1.Aradu.4S8PR.1	araip.K30076.gnm1.ann1.Araip.LSW2G.1		Glyma.08G009900.1	Lj4g0012144.1	LOC_Os12g07860.1			Seita.8G038600.1	Zm00001eb408920_P001
SWEET21	arahy.Tifrunner.gnm1.ann1.9QS057.1	aradu.V14167.gnm1.ann1.Aradu.VJ1BE.1	araip.K30076.gnm1.ann1.Araip.RW4FB.1		Glyma.08G010000.3	Lj4g0020343.1	LOC_Os12g29220.1			Seita.8G130200.1
SWEET22	arahy.Tifrunner.gnm1.ann1.DV46W1.1	aradu.V14167.gnm1.ann1.Aradu.XS7EJ.1	araip.K30076.gnm1.ann1.Araip.W20Z4.1		Glyma.08G025100.1	Lj4g0022434.1				Seita.8G130300.1
SWEET23	arahy.Tifrunner.gnm1.ann1.5X4IC8.1	aradu.V14167.gnm1.ann1.Aradu.TVV1L.1	araip.K30076.gnm1.ann1.Araip.JQ4TL.1		Glyma.08G077200.1	Lj4g0026486.1				Seita.9G405700.1
SWEET24	arahy.Tifrunner.gnm1.ann1.YD7UU4.1		araip.K30076.gnm1.ann1.Araip.FWQ8E.1		Glyma.08G183500.1	Lj6g0023802.1				Seita.9G410000.1
SWEET25	arahy.Tifrunner.gnm1.ann1.B7EMS2.1				Glyma.08G360400.1	LjContig00564g0001799.1
SWEET26	arahy.Tifrunner.gnm1.ann1.5R858N.1				Glyma.08G360500.1
SWEET27	arahy.Tifrunner.gnm1.ann1.ZMPK13.1				Glyma.09G043200.1
SWEET28	arahy.Tifrunner.gnm1.ann1.2H0Q3A.1				Glyma.12G234500.1
SWEET29	arahy.Tifrunner.gnm1.ann1.J4JRGL.1				Glyma.13G002700.1
SWEET30	arahy.Tifrunner.gnm1.ann1.QI357H.1				Glyma.13G037900.1
SWEET31	arahy.Tifrunner.gnm1.ann1.D36163.1				Glyma.13G041300.1
SWEET32	arahy.Tifrunner.gnm1.ann1.C2ZJE6.1				Glyma.13G169700.2
SWEET33	arahy.Tifrunner.gnm1.ann1.6J07HI.1				Glyma.13G264400.4
SWEET34	arahy.Tifrunner.gnm1.ann1.K3L8DV.1				Glyma.14G120300.1
SWEET35	arahy.Tifrunner.gnm1.ann1.78PE2K.1				Glyma.14G159900.1
SWEET36	arahy.Tifrunner.gnm1.ann1.NLT8YT.1				Glyma.14G160100.1
SWEET37	arahy.Tifrunner.gnm1.ann1.92QAUW.1				Glyma.15G049200.1
SWEET38	arahy.Tifrunner.gnm1.ann1.7NL1KT.1				Glyma.15G149800.1
SWEET39	arahy.Tifrunner.gnm1.ann1.USDQ8P.1				Glyma.15G210400.1
SWEET40	arahy.Tifrunner.gnm1.ann1.3965TZ.1				Glyma.15G211800.1
SWEET41	arahy.Tifrunner.gnm1.ann1.T9263C.2				Glyma.17G090800.1
SWEET42	arahy.Tifrunner.gnm1.ann1.WT9QCD.2				Glyma.18G295100.1
SWEET43	arahy.Tifrunner.gnm1.ann1.9TLR89.1				Glyma.18G301100.1
SWEET44	arahy.Tifrunner.gnm1.ann1.2I1JD4.1				Glyma.18G301200.1
SWEET45	arahy.Tifrunner.gnm1.ann1.7WW6WM.1				Glyma.19G009800.1
SWEET46	arahy.Tifrunner.gnm1.ann1.BFG4SY.1				Glyma.19G009900.1
SWEET47	arahy.Tifrunner.gnm1.ann1.D0QYDS.1				Glyma.19G232200.2
SWEET48					Glyma.20G066500.1
SWEET49					Glyma.20G082700.1
Arachis hypogaea (https://www.peanutbase.org/home)		Tifrunner.gnm1.KYV3
Arachis duranensis (https://www.peanutbase.org/home)		V14167
Arachis ipaensis (https://www.peanutbase.org/home)		K30076
Arabidopsis thaliana (https://www.arabidopsis.org/)		TAIR10
Oryza sativa (https://phytozome-next.jgi.doe.gov/)		v7.0
Glycine max (https://phytozome-next.jgi.doe.gov/)		Wm82.a4.v1
Lotus japonicus (https://phytozome-next.jgi.doe.gov/)		Lj1.0v1
Brachypodium distachyon (https://phytozome-next.jgi.doe.gov/)		v3.2
Ananas comosus (https://phytozome-next.jgi.doe.gov/)		v3
Setaria italica (https://phytozome-next.jgi.doe.gov/)		v2.2
Zea mays (https://phytozome-next.jgi.doe.gov/)		B73-REFERENCE-NAM-5.0.55
