# Supplementary material for: Genome-wide identification of SWEET genes reveals their roles during seed development in peanuts
Source: BMC Genomics. 2024 Mar 7;25:259. doi: 10.1186/s12864-024-10173-w (PMC10921654; doi:10.1186/s12864-024-10173-w)
Supplement: Supplementary file 5 — Supplementary Material 5 [file 12864_2024_10173_MOESM5_ESM.xlsx]

## Sheet: Sheet1
Table S5. Collinear gene pairs identified in three peanut species
	Gene pairs
AhSWEET vs. AhSWEET	AhSWEET3-AhSWEET22,AhSWEET5-AhSWEET24,AhSWEET5-AhSWEET28,AhSWEET3-AhSWEET26,AhSWEET3-AhSWEET43,AhSWEET5-AhSWEET46, AhSWEET11-AhSWEET31,AhSWEET12-AhSWEET32,AhSWEET8-AhSWEET30,AhSWEET8-AhSWEET36,AhSWEET13-AhSWEET35,AhSWEET14-AhSWEET33, AhSWEET18-AhSWEET20,AhSWEET17-AhSWEET37,AhSWEET18-AhSWEET38,AhSWEET16-AhSWEET36,AhSWEET18-AhSWEET39,AhSWEET22-AhSWEET26, AhSWEET20-AhSWEET38,AhSWEET20-AhSWEET39,AhSW…
AdSWEET vs. AdSWEET	AdSWEET3-AdSWEET21,AdSWEET5-AdSWEET23,AdSWEET16-AdSWEET18
AiSWEET vs. AiSWEET	AiSWEET4-AiSWEET22,AiSWEET6-AiSWEET24,AiSWEET16-AiSWEET18
AhSWEET vs. AiSWEET	AhSWEET5-AiSWEET6,AhSWEET3-AiSWEET4,AhSWEET4-AiSWEET5,AhSWEET3-AiSWEET22,AhSWEET5-AiSWEET24,AhSWEET11-AiSWEET10 AhSWEET12-AiSWEET11,AhSWEET8-AiSWEET9,AhSWEET13-AiSWEET14,AhSWEET14-AiSWEET12,AhSWEET17-AiSWEET15,AhSWEET18-AiSWEET16 AhSWEET18-AiSWEET18,AhSWEET22-AiSWEET5,AhSWEET20-AiSWEET16,AhSWEET21-AiSWEET19,AhSWEET20-AiSWEET18,AhSWEET22-AiSWEET22 AhSWEET24-AiSWEET6,AhSWEET24-AiSWEET24,AhSWEET25-A…
AhSWEET vs. AdSWEET	AdSWEET3-AhSWEET3,AdSWEET5-AhSWEET5,AdSWEET4-AhSWEET22,AdSWEET5-AhSWEET24,AdSWEET5-AhSWEET28,AdSWEET3-AhSWEET26 AdSWEET3-AhSWEET44,AdSWEET4-AhSWEET43,AdSWEET5-AhSWEET46,AdSWEET7-AhSWEET8,AdSWEET8-AhSWEET10,AdSWEET9-AhSWEET11 AdSWEET10-AhSWEET12,AdSWEET7-AhSWEET30,AdSWEET9-AhSWEET31,AdSWEET10-AhSWEET32,AdSWEET11-AhSWEET13,AdSWEET12-AhSWEET14 AdSWEET11-AhSWEET35,AdSWEET12-AhSWEET33,AdSWEET15-AhSWEE…
AdSWEET vs. AiSWEET	AdSWEET1-AiSWEET1,AdSWEET5-AiSWEET6,AdSWEET2-AiSWEET3,AdSWEET3-AiSWEET4,AdSWEET3-AiSWEET22,AdSWEET5-AiSWEET24 AdSWEET7-AiSWEET9,AdSWEET9-AiSWEET10,AdSWEET10-AiSWEET11,AdSWEET12-AiSWEET12,AdSWEET11-AiSWEET14,AdSWEET15-AiSWEET15 AdSWEET16-AiSWEET16,AdSWEET16-AiSWEET18,AdSWEET17-AiSWEET20,AdSWEET21-AiSWEET4,AdSWEET18-AiSWEET16,AdSWEET19-AiSWEET19 AdSWEET18-AiSWEET18,AdSWEET21-AiSWEET22,AdSWEET23-AiS…
