# Supplementary material for: Genome-wide identification of SWEET genes reveals their roles during seed development in peanuts
Source: BMC Genomics. 2024 Mar 7;25:259. doi: 10.1186/s12864-024-10173-w (PMC10921654; doi:10.1186/s12864-024-10173-w)
Supplement: Supplementary file 6 — Supplementary Material 6 [file 12864_2024_10173_MOESM6_ESM.xlsx]

## Sheet: Sheet1
Table S6. Tandem duplicated genes identified in three peanut species
Species	Total	Gene pairs
Arachis hypogaea	9	AhSWEET5-AhSWEET6
		AhSWEET9-AhSWEET10
		AhSWEET14-AhSWEET15
		AhSWEET22-AhSWEET23
		AhSWEET26-AhSWEET27
		AhSWEET28-AhSWEET29
		AhSWEET33-AhSWEET34
		AhSWEET41-AhSWEET42
		AhSWEET43-AhSWEET44
Arachis duranensis	3	AdSWEET5-AdSWEET6
		AdSWEET12-AdSWEET13
		AdSWEET21-AdSWEET22
Arachis ipaensis	4	AiSWEET4-AiSWEET5
		AiSWEET7-AiSWEET8
		AiSWEET12-AiSWEET13
		AiSWEET20-AiSWEET21
