# Supplementary material for: Genome-wide identification of SWEET genes reveals their roles during seed development in peanuts
Source: BMC Genomics. 2024 Mar 7;25:259. doi: 10.1186/s12864-024-10173-w (PMC10921654; doi:10.1186/s12864-024-10173-w)
Supplement: Supplementary file 7 — Supplementary Material 7 [file 12864_2024_10173_MOESM7_ESM.xlsx]

## Sheet: Sheet1
Table S7. List of Ka/Ks ratios and replication events for peanut SWEET genes
Gene pairs	Ka	Ks	Ka/Ks	Duplication type	Negative/purifying selection
AhSWEET3-AhSWEET26	0.000102109	0.102109	0.001	Segmental	YES
AhSWEET5-AhSWEET24	0.301012	1.44625	0.208132	Segmental	YES
AhSWEET5-AhSWEET28	0.0134897	0.0398211	0.338758	Segmental	YES
AhSWEET5-AhSWEET46	0.266235	1.36226	0.195436	Segmental	YES
AhSWEET8-AhSWEET30	0.0466597	0.0697229	0.669217	Segmental	YES
AhSWEET13-AhSWEET35	0.0357234	0.0504263	0.708429	Segmental	YES
AhSWEET14-AhSWEET33	0.15114	0.879417	0.171864	Segmental	YES
AhSWEET16-AhSWEET36	0.299202	0.570835	0.524148	Segmental	YES
AhSWEET17-AhSWEET37	0.0171953	0.0167781	1.02486	Segmental	NO
AhSWEET18-AhSWEET20	0.201211	1.0256	0.196189	Segmental	YES
AhSWEET18-AhSWEET38	0.0177204	0.0638673	0.277457	Segmental	YES
AhSWEET18-AhSWEET39	0.205793	1.04078	0.19773	Segmental	YES
AhSWEET20-AhSWEET38	0.201403	1.14386	0.176073	Segmental	YES
AhSWEET20-AhSWEET39	0.00817678	0.0286052	0.285849	Segmental	YES
AhSWEET21-AhSWEET40	0.00972241	0.00982545	0.989513	Segmental	YES
AhSWEET22-AhSWEET43	0.0234201	0.0294288	0.795821	Segmental	YES
AhSWEET24-AhSWEET28	0.337734	1.38366	0.244087	Segmental	YES
AhSWEET24-AhSWEET46	0.0059522	0.0281695	0.2113	Segmental	YES
AhSWEET38-AhSWEET39	0.205159	1.22558	0.167397	Segmental	YES
AhSWEET5-AhSWEET6	0.30972	0.56948	0.543864	Tandem	YES
AhSWEET9-AhSWEET10	0.485687	1.67246	0.290403	Tandem	YES
AhSWEET14-AhSWEET15	0.17221	0.867959	0.198408	Tandem	YES
AhSWEET28-AhSWEET29	0.276958	0.302408	0.915841	Tandem	YES
AhSWEET33-AhSWEET34	0.144501	0.808391	0.178751	Tandem	YES
AhSWEET41-AhSWEET42	0.162297	0.227295	0.714036	Tandem	YES
AdSWEET19-AdSWEET17	0.18925	1.04951	0.180322	Segmental	YES
AdSWEET13-AdSWEET12	0.133825	0.714028	0.187423	Tandem	YES
AdSWEET6-AdSWEET5	0.232601	0.50762	0.458218	Tandem	YES
AiSWEET18-AiSWEET16	0.192462	1.10127	0.174764	Segmental	YES
AiSWEET26-AiSWEET6	0.285088	1.45274	0.196241	Segmental	YES
AiSWEET8-AiSWEET7	0.0120257	0.0314188	0.382753	Tandem	YES
AiSWEET13-AiSWEET12	0.179977	0.7354	0.244734	Tandem	YES
AiSWEET21-AiSWEET20	0.104642	0.160873	0.650462	Tandem	YES
AdSWEET4-AhSWEET3	4.71e-06	0.00471119	0.001	Segmental	YES
AdSWEET4-AhSWEET26	9.66e-05	0.0965907	0.001	Segmental	YES
AdSWEET4-AhSWEET44	0.217154	1.49689	0.14507	Segmental	YES
AdSWEET6-AhSWEET5	0.0561298	0.0308433	1.81984	Segmental	NO
AdSWEET6-AhSWEET24	0.309523	1.56787	0.197416	Segmental	YES
AdSWEET6-AhSWEET28	0.0667219	0.0729743	0.91432	Segmental	YES
AdSWEET6-AhSWEET46	0.266235	1.36226	0.195436	Segmental	YES
AdSWEET8-AhSWEET8	0.00492398	0.0135985	0.362099	Segmental	YES
AdSWEET8-AhSWEET30	0.0203006	0.0395915	0.512751	Segmental	YES
AdSWEET9-AhSWEET10	0.04548	0.0371713	1.22352	Segmental	NO
AdSWEET10-AhSWEET11	0.0088295	0.0448583	0.196831	Segmental	YES
AdSWEET10-AhSWEET31	0.0088295	0.0448583	0.196831	Segmental	YES
AdSWEET11-AhSWEET12	0.00169973	0.0108788	0.156242	Segmental	YES
AdSWEET11-AhSWEET32	0.00169973	0.0108788	0.156242	Segmental	YES
AdSWEET12-AhSWEET35	0.0393123	0.0549602	0.715287	Segmental	YES
AdSWEET13-AhSWEET14	0.020385	0.0326516	0.62432	Segmental	YES
AdSWEET13-AhSWEET33	0.114817	0.7485	0.153396	Segmental	YES
AdSWEET15-AhSWEET36	0.0139043	0.05965	0.233099	Segmental	YES
AdSWEET16-AhSWEET17	0.00415995	0.011556	0.359982	Segmental	YES
AdSWEET16-AhSWEET37	0.0128293	0.0286029	0.448531	Segmental	YES
AdSWEET17-AhSWEET18	0.00159079	0.0194982	0.0815864	Segmental	YES
AdSWEET17-AhSWEET20	0.189189	1.02441	0.184681	Segmental	YES
AdSWEET17-AhSWEET38	0.013743	0.0513014	0.267887	Segmental	YES
AdSWEET19-AhSWEET18	0.201298	1.05108	0.191516	Segmental	YES
AdSWEET19-AhSWEET20	4.73e-06	0.00472577	0.001	Segmental	YES
AdSWEET19-AhSWEET38	0.193897	1.16678	0.166181	Segmental	YES
AdSWEET19-AhSWEET39	0.00826013	0.033426	0.247117	Segmental	YES
AdSWEET20-AhSWEET21	0.061264	0.0771882	0.793696	Segmental	YES
AdSWEET20-AhSWEET40	0.0705864	0.0899195	0.784996	Segmental	YES
AdSWEET23-AhSWEET22	0.0431117	0.10639	0.405225	Segmental	YES
AdSWEET23-AhSWEET43	0.0614504	0.13832	0.444261	Segmental	YES
AhSWEET3-AiSWEET4	0.087178	0.19083	0.456836	Segmental	YES
AhSWEET4-AiSWEET5	2.43e-05	0.0242593	0.001	Segmental	YES
AhSWEET5-AiSWEET6	0.0103266	0.0436694	0.236472	Segmental	YES
AhSWEET5-AiSWEET26	0.325468	1.50831	0.215783	Segmental	YES
AhSWEET8-AiSWEET9	0.0236805	0.0521026	0.454498	Segmental	YES
AhSWEET13-AiSWEET14	2.4e-05	0.0240168	0.001	Segmental	YES
AhSWEET14-AiSWEET12	0.15114	0.879417	0.171864	Segmental	YES
AhSWEET17-AiSWEET15	0.115652	0.145799	0.793234	Segmental	YES
AhSWEET18-AiSWEET16	0.0110477	0.0580867	0.190193	Segmental	YES
AhSWEET18-AiSWEET18	0.208927	1.03984	0.200923	Segmental	YES
AhSWEET20-AiSWEET16	0.186204	1.039	0.179213	Segmental	YES
AhSWEET20-AiSWEET18	0.00978987	0.0290745	0.336716	Segmental	YES
AhSWEET21-AiSWEET19	0.0705864	0.0899195	0.784996	Segmental	YES
AhSWEET22-AiSWEET22	0.184737	0.202049	0.914316	Segmental	YES
AhSWEET24-AiSWEET26	0.0404571	0.0564232	0.71703	Segmental	YES
AhSWEET24-AiSWEET6	0.272705	1.45827	0.187006	Segmental	YES
AhSWEET25-AiSWEET2	0.00400705	0.00788639	0.508096	Segmental	YES
AhSWEET26-AiSWEET4	0.0877843	0.064991	1.35071	Segmental	NO
AhSWEET27-AiSWEET5	0.0188699	0.0405451	0.465405	Segmental	YES
AhSWEET28-AiSWEET6	0.00606323	0.00566427	1.07043	Segmental	NO
AhSWEET35-AiSWEET14	0.0362747	0.036375	0.997243	Segmental	NO
AhSWEET37-AiSWEET15	0.0995936	0.159799	0.623242	Segmental	YES
AhSWEET38-AiSWEET18	0.208242	1.22737	0.169664	Segmental	YES
AhSWEET40-AiSWEET19	0.0617187	0.0757529	0.814736	Segmental	YES
AhSWEET43-AiSWEET22	0.190412	0.183555	1.03736	Segmental	NO
AhSWEET44-AiSWEET4	0.322449	1.61313	0.19989	Segmental	YES
AhSWEET46-AiSWEET6	0.279275	1.40676	0.198523	Segmental	YES
AiSWEET1-AdSWEET1	0.0500579	0.120243	0.416305	Segmental	YES
AiSWEET3-AdSWEET3	4.36e-05	0.0435655	0.001	Segmental	YES
AiSWEET4-AdSWEET4	0.0871302	0.183219	0.475553	Segmental	YES
AiSWEET6-AdSWEET6	0.00858933	0.0429856	0.199819	Segmental	YES
AiSWEET9-AdSWEET8	0.0204489	0.0395423	0.517139	Segmental	YES
AiSWEET10-AdSWEET10	0.00965766	0.0493474	0.195707	Segmental	YES
AiSWEET11-AdSWEET11	0.00169973	0.0108788	0.156242	Segmental	YES
AiSWEET12-AdSWEET13	0.114817	0.7485	0.153396	Segmental	YES
AiSWEET14-AdSWEET12	2.52e-05	0.0251794	0.001	Segmental	YES
AiSWEET15-AdSWEET16	0.117206	0.143911	0.814437	Segmental	YES
AiSWEET16-AdSWEET17	0.00728683	0.0463015	0.157378	Segmental	YES
AiSWEET16-AdSWEET19	0.186218	1.06373	0.175062	Segmental	YES
AiSWEET18-AdSWEET17	0.198123	1.05998	0.186911	Segmental	YES
AiSWEET18-AdSWEET19	0.00988178	0.0339672	0.290921	Segmental	YES
AiSWEET19-AdSWEET20	0.00852093	0.0113192	0.752784	Segmental	YES
AiSWEET20-AdSWEET18	0.0046128	0.0241277	0.191183	Segmental	YES
AiSWEET22-AdSWEET23	0.109342	0.114106	0.958254	Segmental	YES
AiSWEET26-AdSWEET6	0.31178	1.60498	0.194259	Segmental	YES
