# Supplementary material for: Genome-wide identification of SWEET genes reveals their roles during seed development in peanuts
Source: BMC Genomics. 2024 Mar 7;25:259. doi: 10.1186/s12864-024-10173-w (PMC10921654; doi:10.1186/s12864-024-10173-w)
Supplement: Supplementary file 8 — Supplementary Material 8 [file 12864_2024_10173_MOESM8_ESM.xlsx]

## Sheet: Sheet1
Table S8. Information and functions of each cis-acting elements in the promoter region of peanut SWEETs
Gene	ID	ABRE	AT1-motif	Box 4	chs-CMA1a	G-Box	GATA-motif	O2-site	TGA-element	ARE	CAT-box	CGTCA-motif	GTGGC-motif	I-box	MRE	TATC-box	TCA-element	TGACG-motif	AE-box	GT1-motif	P-box	TC-rich repeats	TCT-motif	circadian	LTR	HD-Zip 1	3-AF1 binding site	GARE-motif	TCCC-motif	TGA-box	WUN-motif	MBS	GA-motif	4cl-CMA1b	ACE	AT-rich sequence	MBSI	GC-motif	ATCT-motif	AuxRR-core	Box II	CAG-motif	AuxRE	GCN4_motif	ATC-motif	MSA-like	Sp1	chs-CMA2a	DRE
		CGCACGTGTC	AATTATTTTTTATT	ATTAAT	TTACTTAA	ACACGTG(G/T)CACC	AAGGATAAGG	GATGA(C/T)(A/G)TG(A/G)	AACGAC	AAACCA	GCCACT	CGTCA	GATTCTGTGGC	GTATAAGGCC	AACCTAA	TATCCCA	TCAGAAGAGG	TGACG	AGAAACAA	GGTTAA	CCTTTTG	ATTCTCTAAC	TCTTAC	CAAAGATATC	CCGAAA	CAAT(A/T)ATTG	TAAGAGAGGAA	TCTGTTG	TCTCCCT	TGACGTAA	AAATTTCCT	CAACTG	ATAGATAA	ATTCCGATAAACT	CTAACGTATT	TAAAATACT	aaaAaaC(G/C)GTTA	CCCCCG	AATCTAATCC	GGTCCAT	ACACGTAGA	GAAAGGCAGAC	TGTCTCAATAAG	TGAGTCA	AGTAATCT	(T/C)C(T/C)AACGG(T/C)(T/C)A	GGGCGG	TCACTTGA	TACCGACAT
AhSWEET1	arahy.Tifrunner.gnm1.ann1.LDZB47.1	2	0	6	0	3	0	0	1	3	0	1	0	1	0	0	0	1	3	1	0	1	0	0	0	0	0	0	1	0	0	2	0	0	0	0	0	0	1	1	1	0	0	0	0	0	0	0	0
AhSWEET2	arahy.Tifrunner.gnm1.ann1.99ISIC.3	2	1	11	1	1	1	1	0	0	0	2	0	0	3	0	1	2	0	2	0	0	1	1	0	0	0	1	1	0	0	0	0	0	0	0	0	1	0	0	0	0	0	0	0	2	0	0	0
AhSWEET3	arahy.Tifrunner.gnm1.ann1.5ZV8II.1	0	0	5	0	1	0	0	0	5	2	1	0	0	2	1	0	1	0	2	0	0	1	0	0	0	0	0	0	0	0	0	1	0	0	0	0	0	0	0	0	0	0	0	0	0	0	0	0
AhSWEET4	arahy.Tifrunner.gnm1.ann1.S8PXCS.1	8	0	8	1	11	1	0	0	1	1	0	0	0	1	0	0	0	0	2	0	1	1	0	0	0	0	0	0	0	0	0	1	0	0	0	0	0	0	0	0	0	0	2	0	0	0	0	0
AhSWEET5	arahy.Tifrunner.gnm1.ann1.5TG8XZ.1	6	0	11	1	6	0	0	0	1	1	1	0	0	0	0	0	1	0	2	1	1	1	0	0	1	0	0	0	0	0	0	0	0	0	0	0	0	0	0	0	0	0	0	0	0	0	0	0
AhSWEET6	arahy.Tifrunner.gnm1.ann1.KZTL0S.1	0	0	14	0	0	0	0	0	0	1	1	0	0	1	0	0	1	0	1	0	1	2	0	0	0	0	0	0	0	0	0	1	0	0	0	0	0	0	0	0	0	0	1	0	0	0	0	0
AhSWEET7	arahy.Tifrunner.gnm1.ann1.Y9X9P4.1	0	0	6	0	0	0	0	0	0	2	0	0	0	1	1	0	0	0	0	0	0	0	0	0	0	0	0	0	0	1	0	1	0	0	0	0	0	0	0	0	0	0	0	0	0	0	0	0
AhSWEET8	arahy.Tifrunner.gnm1.ann1.385DXU.1	4	0	5	0	3	1	1	1	1	1	0	0	0	1	0	0	0	1	4	0	0	1	0	0	0	0	0	0	0	0	0	0	0	0	0	1	0	0	0	0	0	0	0	0	0	0	0	0
AhSWEET9	arahy.Tifrunner.gnm1.ann1.443QJ6.1	1	0	2	0	1	1	1	0	2	0	0	0	1	0	0	1	0	1	0	0	0	1	1	0	0	0	0	0	0	0	2	1	0	0	0	0	0	0	0	1	0	0	0	1	0	0	0	0
AhSWEET10	arahy.Tifrunner.gnm1.ann1.F35YNL.1	0	0	3	0	0	1	2	0	1	0	2	0	0	0	0	0	2	0	0	0	0	2	1	0	0	0	0	0	0	0	0	2	0	1	0	0	0	0	0	0	1	0	0	0	0	0	0	0
AhSWEET11	arahy.Tifrunner.gnm1.ann1.S3T63E.1	2	0	3	0	2	1	0	0	0	1	3	0	0	0	0	2	3	0	4	0	0	0	0	0	0	0	0	0	0	0	1	0	0	0	0	0	0	0	1	0	0	0	0	0	0	0	0	0
AhSWEET12	arahy.Tifrunner.gnm1.ann1.Y269WP.1	2	1	6	0	2	0	1	0	0	1	1	0	0	0	0	0	1	1	0	1	0	0	0	0	0	0	1	1	1	1	0	1	0	0	0	0	0	0	0	0	0	0	0	0	0	0	0	0
AhSWEET13	arahy.Tifrunner.gnm1.ann1.6E534E.1	0	0	4	0	0	0	0	0	1	0	0	0	0	0	0	1	0	0	2	0	2	0	0	1	0	0	0	0	0	0	1	0	0	0	0	0	0	0	0	0	0	1	1	0	0	0	0	0
AhSWEET14	arahy.Tifrunner.gnm1.ann1.555XQU.1	1	1	4	1	1	1	0	0	0	0	0	0	0	0	1	2	0	0	1	0	0	0	0	3	0	0	0	0	0	0	1	0	0	0	0	0	0	3	0	0	0	0	0	0	0	0	1	0
AhSWEET15	arahy.Tifrunner.gnm1.ann1.FJF87M.1	2	0	1	0	5	0	1	0	1	0	1	0	1	0	0	0	1	0	2	0	1	1	0	0	0	0	0	0	0	0	0	1	0	0	0	0	1	0	1	0	0	0	0	0	1	1	0	0
AhSWEET16	arahy.Tifrunner.gnm1.ann1.777NZN.1	2	0	2	0	1	0	0	0	1	0	1	0	0	0	0	2	1	0	0	1	0	2	2	0	0	0	0	0	0	0	1	0	1	1	1	0	0	0	0	0	0	0	0	0	0	0	0	0
AhSWEET17	arahy.Tifrunner.gnm1.ann1.070EBZ.1	4	0	6	0	6	1	0	0	1	0	3	0	2	0	0	0	3	2	1	1	1	1	0	0	0	0	0	0	0	0	0	0	0	0	0	0	0	0	0	0	0	0	0	0	0	0	0	0
AhSWEET18	arahy.Tifrunner.gnm1.ann1.FUEI9J.1	3	1	4	1	1	1	2	1	0	0	0	0	0	0	0	0	0	0	0	0	0	0	0	0	0	0	0	0	0	0	0	0	0	0	0	0	0	0	0	0	0	0	0	0	0	0	0	0
AhSWEET19	arahy.Tifrunner.gnm1.ann1.0067NC.1	3	2	4	0	2	2	1	0	1	1	1	1	0	1	2	2	1	0	0	0	0	0	1	0	0	0	0	0	0	0	0	0	0	0	0	0	0	0	0	0	0	0	0	0	0	0	0	0
AhSWEET20	arahy.Tifrunner.gnm1.ann1.T958MW.1	3	0	6	1	3	0	0	0	0	2	1	0	0	0	0	0	1	0	1	0	0	0	0	0	0	0	1	0	0	0	0	0	0	0	0	0	0	0	0	0	0	0	0	0	0	0	0	0
AhSWEET21	arahy.Tifrunner.gnm1.ann1.9QS057.1	1	2	7	0	1	1	0	1	1	1	0	0	0	1	0	0	0	0	0	0	1	3	0	0	0	0	0	1	0	0	0	0	0	0	0	0	0	0	0	0	0	0	0	0	0	0	0	0
AhSWEET22	arahy.Tifrunner.gnm1.ann1.DV46W1.1	2	1	9	1	2	0	0	0	3	0	0	0	0	0	0	0	0	0	4	0	1	0	0	0	0	0	0	0	0	0	0	0	0	0	0	0	0	1	0	0	0	0	0	1	0	0	0	0
AhSWEET23	arahy.Tifrunner.gnm1.ann1.5X4IC8.1	3	0	2	0	3	1	0	2	0	1	1	0	1	0	0	1	1	1	0	2	0	0	0	0	0	0	1	1	0	0	0	0	0	0	0	0	0	0	0	0	0	0	0	0	0	0	0	0
AhSWEET24	arahy.Tifrunner.gnm1.ann1.YD7UU4.1	1	0	4	0	1	0	2	0	1	1	1	0	0	0	0	1	1	0	2	0	0	1	0	0	0	0	0	0	0	0	0	0	0	0	0	0	0	0	0	0	0	0	0	0	0	0	0	0
AhSWEET25	arahy.Tifrunner.gnm1.ann1.B7EMS2.1	0	0	3	0	2	0	0	0	3	1	7	1	0	0	0	0	7	0	0	0	0	0	0	0	0	0	0	0	0	0	0	1	0	1	0	0	3	0	0	0	0	0	0	0	0	0	0	1
AhSWEET26	arahy.Tifrunner.gnm1.ann1.5R858N.1	0	0	6	0	0	0	0	1	6	2	1	0	0	1	0	0	1	0	2	0	0	1	0	0	0	0	0	0	0	0	0	1	0	0	0	0	0	0	0	0	0	0	0	0	0	0	0	0
AhSWEET27	arahy.Tifrunner.gnm1.ann1.ZMPK13.1	8	1	7	0	11	1	0	0	2	1	0	0	0	1	0	1	0	0	0	0	1	1	0	0	0	0	0	0	0	0	0	0	0	0	0	0	0	0	0	0	0	0	1	0	0	0	0	0
AhSWEET28	arahy.Tifrunner.gnm1.ann1.2H0Q3A.1	8	0	13	1	7	0	0	0	1	1	1	0	1	0	0	0	1	0	0	1	1	1	0	0	0	0	1	0	0	0	0	0	0	0	0	0	0	0	0	0	0	0	0	0	0	0	0	0
AhSWEET29	arahy.Tifrunner.gnm1.ann1.J4JRGL.1	2	0	11	1	2	0	0	0	0	1	0	0	0	1	0	0	0	0	0	0	3	4	1	0	0	0	0	0	0	0	0	1	0	0	0	0	0	0	0	0	0	0	1	0	0	0	0	0
AhSWEET30	arahy.Tifrunner.gnm1.ann1.QI357H.1	3	0	2	0	3	1	1	0	1	0	0	0	0	2	1	0	0	3	5	0	0	1	0	0	1	0	0	0	0	0	0	1	0	0	0	0	0	0	0	0	0	0	1	0	0	0	0	0
AhSWEET31	arahy.Tifrunner.gnm1.ann1.D36163.1	2	0	3	0	2	1	0	0	0	1	3	0	0	0	0	2	3	0	4	0	0	0	0	0	0	0	0	0	0	0	1	0	0	0	0	0	0	0	1	0	0	0	0	0	0	0	0	0
AhSWEET32	arahy.Tifrunner.gnm1.ann1.C2ZJE6.1	2	1	6	0	2	0	1	0	0	1	1	0	0	0	0	0	1	1	0	1	0	0	0	0	0	0	1	1	1	1	0	1	0	0	0	0	0	0	0	0	0	0	0	0	0	0	0	0
AhSWEET33	arahy.Tifrunner.gnm1.ann1.6J07HI.1	3	0	8	0	2	0	0	0	1	0	0	0	0	1	0	1	0	1	0	0	1	0	2	0	0	0	0	0	0	0	0	0	0	1	0	0	0	3	0	0	0	0	0	0	0	0	0	0
AhSWEET34	arahy.Tifrunner.gnm1.ann1.K3L8DV.1	1	0	4	1	1	1	0	0	0	0	0	0	0	0	0	1	0	0	0	0	1	1	0	3	0	0	0	0	0	0	1	1	0	0	0	0	0	3	0	0	0	0	0	0	0	0	0	0
AhSWEET35	arahy.Tifrunner.gnm1.ann1.78PE2K.1	0	1	7	0	0	0	0	0	1	0	0	0	0	0	0	2	0	0	4	0	1	0	0	1	0	0	0	0	0	0	1	0	0	0	0	0	0	0	0	0	0	0	0	0	0	0	0	0
AhSWEET36	arahy.Tifrunner.gnm1.ann1.NLT8YT.1	2	0	2	0	1	0	0	0	2	0	1	0	0	0	0	2	1	1	0	1	0	3	2	1	0	1	0	0	0	0	1	0	1	1	0	0	0	0	0	0	0	0	0	0	0	0	0	0
AhSWEET37	arahy.Tifrunner.gnm1.ann1.92QAUW.1	5	0	4	0	6	1	0	0	2	0	2	0	1	0	0	0	2	2	3	1	2	0	0	0	0	0	0	0	0	0	1	0	0	0	0	0	0	0	0	0	0	0	0	0	0	0	0	0
AhSWEET38	arahy.Tifrunner.gnm1.ann1.7NL1KT.1	3	0	3	1	2	2	0	1	1	2	0	0	0	0	0	1	0	0	0	0	0	1	1	0	0	0	0	0	0	0	0	0	0	0	0	0	0	0	0	0	0	0	0	0	0	0	0	0
AhSWEET39	arahy.Tifrunner.gnm1.ann1.USDQ8P.1	1	1	7	0	1	1	0	0	0	1	1	0	0	0	0	0	1	1	1	0	1	0	0	0	0	0	1	1	0	0	0	1	0	0	0	0	0	0	0	0	0	0	0	0	0	0	0	0
AhSWEET40	arahy.Tifrunner.gnm1.ann1.3965TZ.1	1	2	6	0	1	1	0	0	1	1	0	0	0	1	0	0	0	0	1	0	0	3	0	1	0	1	1	1	0	0	0	0	0	0	0	0	0	0	0	0	0	0	0	0	0	0	0	0
AhSWEET41	arahy.Tifrunner.gnm1.ann1.T9263C.2	3	1	1	0	2	2	0	0	1	1	2	0	1	1	2	4	2	0	0	0	1	0	0	0	1	0	1	1	0	0	0	0	0	0	0	0	0	0	0	0	0	0	0	0	0	0	0	0
AhSWEET42	arahy.Tifrunner.gnm1.ann1.WT9QCD.2	3	0	0	0	4	1	0	0	2	1	1	0	0	0	0	0	1	0	0	0	0	1	0	1	0	0	1	0	0	0	0	0	0	0	0	0	0	0	0	1	1	0	0	0	0	0	0	0
AhSWEET43	arahy.Tifrunner.gnm1.ann1.9TLR89.1	3	2	6	1	3	0	0	0	2	0	0	0	0	0	0	0	0	0	4	0	0	0	0	0	0	0	0	0	0	0	2	1	0	0	0	1	0	0	0	0	0	0	0	0	0	0	0	0
AhSWEET44	arahy.Tifrunner.gnm1.ann1.2I1JD4.1	1	1	4	0	1	0	1	0	1	0	1	0	0	0	0	1	1	2	0	1	0	0	0	0	0	0	1	0	0	0	0	0	0	0	0	0	0	0	0	0	0	0	0	0	0	0	0	0
AhSWEET45	arahy.Tifrunner.gnm1.ann1.7WW6WM.1	0	0	0	0	1	1	0	1	2	4	3	0	2	0	0	1	3	0	3	0	0	0	0	1	0	0	0	1	0	0	0	0	0	0	0	0	0	0	0	0	0	0	0	0	1	0	0	0
AhSWEET46	arahy.Tifrunner.gnm1.ann1.BFG4SY.1	1	0	8	0	2	0	1	1	1	1	1	0	0	0	0	1	1	0	2	0	0	2	0	0	0	0	0	0	0	0	0	0	0	0	0	0	0	0	0	0	0	0	0	0	0	0	0	0
AhSWEET47	arahy.Tifrunner.gnm1.ann1.D0QYDS.1	1	0	3	0	1	5	0	0	2	0	0	0	0	0	0	0	0	0	0	0	0	0	0	2	0	0	0	0	0	0	1	0	0	0	0	0	0	1	0	0	0	0	1	0	0	0	0	0
AdSWEET1	aradu.V14167.gnm1.ann1.Aradu.93DN3.1	4	0	0	0	2	0	0	3	2	1	4	0	1	0	1	0	4	0	1	0	0	0	0	0	0	0	2	0	0	0	1	0	0	0	0	0	0	0	0	0	0	0	0	0	0	0	0	0
AdSWEET2	aradu.V14167.gnm1.ann1.Aradu.H4VY0.1	2	1	11	1	1	1	1	2	0	0	2	0	0	3	0	1	2	0	2	0	0	1	1	1	0	0	1	1	0	0	0	0	0	0	0	0	1	0	0	0	0	0	0	0	0	0	0	0
AdSWEET3	aradu.V14167.gnm1.ann1.Aradu.UZC91.1	0	0	5	0	1	0	0	0	5	2	1	0	0	1	1	0	1	0	2	0	0	1	0	0	0	0	0	0	0	0	0	1	0	0	0	0	0	0	0	0	0	0	0	0	0	0	0	0
AdSWEET4	aradu.V14167.gnm1.ann1.Aradu.U6YR6.1	8	0	6	0	11	1	0	0	1	1	0	0	1	1	0	1	0	0	1	0	1	0	0	0	0	0	0	0	0	0	0	0	0	0	0	0	0	0	0	0	0	0	2	0	0	0	0	0
AdSWEET5	aradu.V14167.gnm1.ann1.Aradu.5U8FQ.1	6	0	11	1	6	0	0	0	2	1	1	0	0	0	0	0	1	0	2	1	1	1	0	0	1	0	0	0	0	0	0	0	0	0	0	0	0	0	0	0	0	0	0	0	0	0	0	0
AdSWEET6	aradu.V14167.gnm1.ann1.Aradu.BR4HD.1	0	0	9	0	0	0	0	0	0	2	2	0	0	1	0	0	2	0	1	0	1	2	0	0	0	0	0	0	0	0	0	1	0	0	0	0	0	0	0	0	0	0	0	0	0	0	0	0
AdSWEET7	aradu.V14167.gnm1.ann1.Aradu.P8CD0.1	4	0	6	0	3	1	2	1	0	1	0	0	0	1	0	0	0	1	4	0	0	1	1	0	0	0	0	0	0	0	0	1	0	0	0	1	0	0	0	0	0	0	0	0	0	0	0	0
AdSWEET8	aradu.V14167.gnm1.ann1.Aradu.R8LYK.1	0	0	3	0	0	1	2	0	0	0	1	0	0	0	0	0	1	0	0	0	0	4	1	0	0	0	0	0	0	0	1	1	0	1	0	0	0	0	0	0	1	0	0	0	0	0	0	0
AdSWEET9	aradu.V14167.gnm1.ann1.Aradu.JS1AI.1	0	0	4	0	0	0	0	0	3	2	0	0	0	0	1	0	0	0	4	0	0	0	0	0	0	0	0	0	0	0	0	0	0	0	0	0	0	0	1	0	0	0	0	0	0	0	0	0
AdSWEET10	aradu.V14167.gnm1.ann1.Aradu.8101U.1	2	1	4	0	2	1	1	0	0	1	1	0	0	0	0	0	1	2	0	0	0	0	0	0	0	1	1	1	1	1	0	0	0	0	0	0	0	0	0	0	0	0	0	0	0	0	0	0
AdSWEET11	aradu.V14167.gnm1.ann1.Aradu.T2X2K.1	0	0	4	0	0	0	0	0	2	0	0	0	0	0	0	1	0	0	2	0	2	1	0	1	0	0	0	0	0	0	1	0	0	0	0	0	0	0	0	0	0	1	1	0	0	0	0	0
AdSWEET12	aradu.V14167.gnm1.ann1.Aradu.IX4YQ.1	0	0	6	1	0	0	0	0	0	0	0	0	0	0	1	1	0	0	1	0	0	0	0	2	0	0	0	0	0	0	0	0	0	0	0	0	0	1	0	0	0	0	0	0	0	0	0	0
AdSWEET13	aradu.V14167.gnm1.ann1.Aradu.ZB8C2.1	2	0	1	0	5	0	1	0	1	0	1	0	1	0	0	0	1	1	2	0	1	1	0	0	0	0	0	0	0	0	0	1	0	0	0	0	1	0	1	0	0	0	0	0	1	1	0	0
AdSWEET14	aradu.V14167.gnm1.ann1.Aradu.F9D34.1	2	0	1	0	1	0	0	0	1	0	1	0	0	0	0	2	1	0	0	1	0	3	2	0	0	0	0	0	0	0	1	0	1	1	1	0	0	0	0	0	0	0	0	0	0	0	0	0
AdSWEET15	aradu.V14167.gnm1.ann1.Aradu.42GVF.1	3	0	4	0	5	2	0	0	2	0	3	0	2	0	0	0	3	2	1	1	1	1	0	0	0	0	0	0	0	0	0	0	0	0	0	0	0	0	0	0	0	0	0	0	0	0	0	0
AdSWEET16	aradu.V14167.gnm1.ann1.Aradu.0C27S.1	3	1	4	2	1	1	1	1	0	0	0	0	0	0	0	0	0	0	0	0	0	0	0	0	0	0	0	0	0	0	0	0	0	0	0	0	0	0	0	0	0	0	0	0	0	0	0	0
AdSWEET17	aradu.V14167.gnm1.ann1.Aradu.28KIR.1	3	1	2	0	2	2	1	0	2	1	2	1	1	1	2	2	2	0	0	0	0	0	0	0	0	0	0	0	0	0	0	0	0	0	0	0	0	0	0	0	0	0	0	0	0	0	0	0
AdSWEET18	aradu.V14167.gnm1.ann1.Aradu.HBL25.1	3	0	7	1	3	0	0	0	1	1	1	0	0	0	0	0	1	0	1	0	1	0	0	0	0	0	2	0	0	0	0	0	0	0	0	0	0	0	0	0	0	0	0	0	0	0	0	0
AdSWEET19	aradu.V14167.gnm1.ann1.Aradu.K52XK.1	1	2	7	0	1	1	0	1	1	1	0	0	0	1	0	0	0	0	0	0	1	3	0	0	0	0	0	1	0	0	0	0	0	0	0	0	0	0	0	0	0	0	0	0	0	0	0	0
AdSWEET20	aradu.V14167.gnm1.ann1.Aradu.4S8PR.1	0	0	9	0	0	0	0	0	0	0	0	0	0	1	0	0	0	0	0	0	2	3	1	1	0	0	0	0	0	0	0	0	0	0	0	0	0	0	0	0	0	0	0	0	0	0	0	0
AdSWEET21	aradu.V14167.gnm1.ann1.Aradu.VJ1BE.1	2	1	9	1	2	0	0	0	3	0	0	0	0	0	0	0	0	0	4	0	1	0	0	0	0	0	0	0	0	0	0	0	0	0	0	0	0	1	0	0	0	0	0	1	0	0	0	0
AdSWEET22	aradu.V14167.gnm1.ann1.Aradu.XS7EJ.1	2	0	2	0	2	1	0	2	0	1	1	0	1	0	0	1	1	1	0	2	0	0	0	0	0	0	1	1	0	0	0	0	0	0	0	0	0	0	0	0	0	0	0	0	0	0	0	0
AdSWEET23	aradu.V14167.gnm1.ann1.Aradu.TVV1L.1	1	0	4	0	1	0	2	0	1	1	1	0	0	0	0	1	1	0	2	0	0	0	0	0	0	0	0	0	0	0	0	0	0	0	0	0	0	0	0	0	0	0	0	0	0	0	0	0
AiSWEET1	araip.K30076.gnm1.ann1.Araip.N9ELU.1	2	0	2	0	1	0	0	3	2	0	1	0	0	0	1	0	1	2	1	0	0	1	0	0	0	0	1	0	0	0	0	0	0	0	0	0	0	0	0	0	0	0	0	0	0	0	0	0
AiSWEET2	araip.K30076.gnm1.ann1.Araip.BV9QU.1	1	0	0	0	3	0	1	1	3	0	4	1	0	0	0	0	4	0	1	0	0	0	2	0	0	0	1	0	0	0	0	1	0	0	0	0	4	0	0	0	0	0	0	0	0	1	0	1
AiSWEET3	araip.K30076.gnm1.ann1.Araip.2E2K8.1	2	0	6	1	1	0	1	0	0	1	0	0	0	0	0	1	0	0	2	0	0	0	1	0	0	0	0	0	0	0	1	0	0	0	0	0	1	0	0	0	0	0	0	0	0	0	0	0
AiSWEET4	araip.K30076.gnm1.ann1.Araip.AI6C6.1	0	0	6	0	0	0	0	1	6	2	1	0	0	1	0	0	1	0	2	0	0	1	0	0	0	0	0	0	0	0	0	1	0	0	0	0	0	0	0	0	0	0	0	0	0	0	0	0
AiSWEET5	araip.K30076.gnm1.ann1.Araip.X0SC5.1	8	1	7	0	11	1	0	0	2	1	0	0	0	1	0	1	0	0	0	0	1	1	0	0	0	0	0	0	0	0	0	0	0	0	0	0	0	0	0	0	0	0	1	0	0	0	0	0
AiSWEET6	araip.K30076.gnm1.ann1.Araip.Z7DRI.1	8	0	10	1	7	0	0	0	1	1	1	0	1	0	0	1	1	0	2	1	1	1	0	0	0	0	0	0	0	0	0	0	0	0	0	0	0	0	0	0	0	0	0	0	0	0	0	0
AiSWEET7	araip.K30076.gnm1.ann1.Araip.8E1XH.1	0	0	3	0	0	1	0	0	1	0	0	0	0	0	0	1	0	1	0	0	0	0	0	0	0	0	0	0	0	0	0	0	0	0	0	0	0	0	0	0	0	0	1	0	0	0	0	0
AiSWEET8	araip.K30076.gnm1.ann1.Araip.ZP7QC.1	0	0	1	0	0	0	2	0	1	0	2	0	0	0	0	1	2	1	2	0	0	1	0	1	0	0	1	0	0	0	1	0	0	0	0	0	0	0	3	0	0	0	0	0	0	0	0	0
AiSWEET9	araip.K30076.gnm1.ann1.Araip.LD519.1	3	0	1	0	3	1	1	0	1	0	0	0	0	2	1	0	0	3	0	0	0	1	0	1	1	0	0	0	0	0	0	0	0	0	0	0	0	0	0	0	0	0	1	0	0	0	0	0
AiSWEET10	araip.K30076.gnm1.ann1.Araip.RTL2U.1	2	0	4	0	2	1	0	0	0	1	3	0	0	0	0	1	3	0	1	0	0	0	1	0	0	0	0	0	0	0	1	0	0	0	0	0	0	0	1	0	0	0	0	0	0	0	0	0
AiSWEET11	araip.K30076.gnm1.ann1.Araip.99BCA.1	2	0	5	0	2	0	1	0	0	1	1	0	0	0	0	0	1	1	0	1	0	0	0	0	0	0	1	1	1	1	0	0	0	0	0	0	0	0	0	0	0	0	0	0	0	0	0	0
AiSWEET12	araip.K30076.gnm1.ann1.Araip.J86Y5.1	3	0	5	0	2	0	0	0	0	0	0	0	0	0	0	0	0	0	0	0	0	0	1	0	0	0	0	0	0	0	0	0	0	1	0	0	0	2	0	0	0	0	0	0	0	0	0	0
AiSWEET13	araip.K30076.gnm1.ann1.Araip.ML28J.1	0	0	7	1	0	1	0	0	0	0	0	0	0	0	0	1	0	0	0	0	0	0	0	0	0	0	0	0	0	0	1	1	0	0	0	0	0	2	0	0	0	0	0	0	0	0	0	0
AiSWEET14	araip.K30076.gnm1.ann1.Araip.793GC.1	3	0	5	1	2	0	0	1	1	0	0	0	0	0	0	1	0	0	2	1	1	1	0	1	0	0	0	0	0	0	1	0	0	0	0	0	0	0	0	0	0	0	0	0	0	0	0	0
AiSWEET15	araip.K30076.gnm1.ann1.Araip.1W4C1.1	5	0	4	0	6	1	0	0	2	0	1	0	1	0	0	0	1	2	3	1	2	0	0	0	0	0	0	0	0	0	1	0	0	0	0	0	0	0	0	0	0	0	1	0	0	0	0	0
AiSWEET16	araip.K30076.gnm1.ann1.Araip.REH1B.1	2	1	1	0	1	1	1	0	1	1	0	0	0	0	0	1	0	0	0	0	0	1	0	2	0	0	0	0	0	0	0	0	0	0	0	0	0	0	0	0	0	0	0	0	0	0	0	0
AiSWEET17	araip.K30076.gnm1.ann1.Araip.8Y88R.1	1	1	4	0	1	0	1	0	1	0	1	0	0	0	0	1	1	0	1	0	0	1	0	0	0	0	0	0	0	0	0	0	0	0	0	0	0	0	0	0	0	0	0	0	0	0	0	0
AiSWEET18	araip.K30076.gnm1.ann1.Araip.7QQ27.1	2	0	3	1	2	0	0	0	1	1	1	0	0	0	0	1	1	1	0	0	2	0	0	0	0	0	1	0	0	0	0	0	0	0	0	0	0	1	0	0	0	0	0	0	0	0	0	0
AiSWEET19	araip.K30076.gnm1.ann1.Araip.S4KSY.1	6	3	9	0	7	1	0	0	2	2	0	0	0	1	0	0	0	0	1	0	0	1	0	1	0	1	1	1	0	0	0	0	0	0	0	0	0	0	0	0	0	0	0	0	0	0	0	0
AiSWEET20	araip.K30076.gnm1.ann1.Araip.LSW2G.1	3	0	1	0	2	1	0	0	1	1	0	0	0	0	1	1	0	0	0	0	0	0	0	0	0	0	1	0	0	0	0	0	0	0	0	0	0	0	0	0	0	0	0	0	0	0	0	0
AiSWEET21	araip.K30076.gnm1.ann1.Araip.RW4FB.1	3	0	0	0	4	1	0	0	2	1	1	0	0	0	0	0	1	0	0	0	0	1	0	1	0	0	1	0	0	0	0	0	0	0	0	0	0	0	0	1	1	0	0	0	0	0	0	0
AiSWEET22	araip.K30076.gnm1.ann1.Araip.W20Z4.1	3	2	7	1	3	0	0	0	2	0	0	0	0	0	0	0	0	0	4	0	0	0	0	0	0	0	0	0	0	0	2	0	0	0	0	1	0	0	0	0	0	0	0	0	0	0	0	0
AiSWEET23	araip.K30076.gnm1.ann1.Araip.JQ4TL.1	0	0	0	0	1	1	0	1	2	4	3	0	2	0	0	1	3	0	3	0	0	0	0	1	0	0	0	1	0	0	0	0	0	0	0	0	0	0	0	0	0	0	0	0	1	0	0	0
AiSWEET24	araip.K30076.gnm1.ann1.Araip.FWQ8E.1	1	0	7	0	2	0	1	1	1	1	1	0	0	0	0	1	1	0	2	0	0	2	0	0	0	0	0	0	0	0	0	0	0	0	0	0	0	0	0	0	0	0	0	0	0	0	0	0
Annotation
3-AF1 binding site	light responsive element
3-AF3 binding site	part of a conserved DNA module array (CMA3)
4cl-CMA1b	light responsive element
A-box	cis-acting regulatory element
ABRE	cis-acting element involved in the abscisic acid responsiveness
ACE	cis-acting element involved in light responsiveness
AE-box	part of a module for light response
ARE	cis-acting regulatory element essential for the anaerobic induction
AT1-motif	part of a light responsive module
ATC-motif	part of a conserved DNA module involved in light responsiveness
ATCT-motif	part of a conserved DNA module involved in light responsiveness
AT-rich element	binding site of AT-rich DNA binding protein (ATBP-1)
AT-rich sequence	element for maximal elicitor-mediated activation
AuxRE	part of an auxin-responsive element
AuxRR-core	cis-acting regulatory element involved in auxin responsiveness
Box 4	part of a conserved DNA module involved in light responsiveness
Box II	part of a light responsive element
CAG-motif	part of a light response element
CAT-box	cis-acting regulatory element related to meristem expression
CCAAT-box	MYBHv1 binding site
CGTCA-motif	cis-acting regulatory element involved in the MeJA-responsiveness
chs-CMA1a	part of a light responsive element
chs-CMA2a	part of a light responsive element
circadian	cis-acting regulatory element involved in circadian control
DRE	cis-acting element involved in dehydration, low-temp, salt stresses
GA-motif	part of a light responsive element
Gap-box	part of a light responsive element
GARE-motif	gibberellin-responsive element
GATA-motif	part of a light responsive element
G-Box	cis-acting regulatory element involved in light responsiveness
GC-motif	enhancer-like element involved in anoxic specific inducibility
GCN4_motif	cis-regulatory element involved in endosperm expression
GT1-motif	light responsive element
GTGGC-motif	part of a light responsive element
HD-Zip 1	element involved in differentiation of the palisade mesophyll cells
I-box	part of a light responsive element
LTR	cis-acting element involved in low-temperature responsiveness
MBS	MYB binding site involved in drought-inducibility
MBSI	MYB binding site involved in flavonoid biosynthetic genes regulation
MRE	MYB binding site involved in light responsiveness
MSA-like	cis-acting element involved in cell cycle regulation
O2-site	cis-acting regulatory element involved in zein metabolism regulation
P-box	gibberellin-responsive element
RY-element	cis-acting regulatory element involved in seed-specific regulation
silencer	GT-1 factor binding site
Sp1	light responsive element
TATC-box	cis-acting element involved in gibberellin-responsiveness
TCA-element	cis-acting element involved in salicylic acid responsiveness
TCCC-motif	part of a light responsive element
TC-rich repeats	cis-acting element involved in defense and stress responsiveness
TCT-motif	part of a light responsive element
TGA-box	part of an auxin-responsive element
TGACG-motif	cis-acting regulatory element involved in the MeJA-responsiveness
TGA-element	auxin-responsive element
MSA-like	cis-acting element involved in cell cycle regulation
WUN-motif	wound-responsive element
[truncated: 3 more columns]
