# Supplementary material for: Genome-wide identification of SWEET genes reveals their roles during seed development in peanuts
Source: BMC Genomics. 2024 Mar 7;25:259. doi: 10.1186/s12864-024-10173-w (PMC10921654; doi:10.1186/s12864-024-10173-w)
Supplement: Supplementary file 9 — Supplementary Material 9 [file 12864_2024_10173_MOESM9_ESM.xlsx]

## Sheet: Sheet1
Table S9. FPKM value of AhSWEET genes in 22 samples
GeneName		seedling.leaf	main.stem.leaf	lateral.stem.leaf	vegetative.shoot.tip	reproductive.shoot.tip	root	nodules	perianth	gynoecium	androecium	aerial.gynophore.tip	subterranean.gynophore.tip	Pattee.1.stalk	Pattee.5.pericarp	Pattee.6.pericarp	Pattee.1.pod	Pattee.3.pod	Pattee.5.seed	Pattee.6.seed	Pattee.7.seed	Pattee.8.seed	Pattee.10.seed
AhSWEET1	Arahy.LDZB47	0	0	0	0	0	0	0	0	0	0.0939687	0	0	0	0	0	0	0	0	0	0	0	0
AhSWEET2	Arahy.99ISIC.3	0	0	0	0	13.67	0	0	17.18	41.2	12.74	1.33	3.55	0	0.52	0.14	0.67	0.46	0.24	0.1	1.83	4.42	2.52
AhSWEET3	Arahy.5ZV8II	11.8642	7.03149	25.454	2.08781	6.10666	12.4318	1.50956	360.429	12.0153	151.224	6.66028	0.464251	5.33329	0.47894	4.16535	8.40806	1.05001	0.52653	5.14254	7.37653	3.02413	3.19225
AhSWEET4	Arahy.S8PXCS	18.1935	9.92715	6.11533	1.02523	1.66844	0.00698327	0.0080011	1.1306	0.106233	7.85081	2.12713	0	0.257715	0.0331262	0.13996	0.51543	0	0.0295785	0.107794	0.427828	0.251888	0.168647
AhSWEET5	Arahy.5TG8XZ	0.00440333	0	0	0	2.33886	0.0077807	0	0	0.0220528	0	0.0064306	0	0	0.108827	18.2442	0	0.266883	0.0734188	6.87049	0.360793	0	4.26426
AhSWEET6	Arahy.KZTL0S	0	0	0	0	0	0.575996	4.96866	0	0	0.0201652	0	0	0	0	0	0	0	0	0	0	0	0
AhSWEET7	Arahy.Y9X9P4	0	0	0	0	0	0.0170294	0.255015	0	0	0	0	0	0	0	0	0	0	0.00578467	0	0	0	0.00144617
AhSWEET8	Arahy.385DXU	1.00575	1.36306	0.794897	2.18149	0.943263	0.0412648	0.00515227	0.17731	0.204818	0.65501	2.14068	0.754902	0.953866	0.46376	0	1.22864	0.321909	0.144565	0	0.00562735	0	0.0370791
AhSWEET9	Arahy.443QJ6	0	0	0	0	0	0	0	0	0	0	0	0	0	0	0	0	0	0	0	0	0	0
AhSWEET10	Arahy.F35YNL	0	0	0	0	0	0	0	0	0	0	0	0	0	0	0	0	0	0	0	0	0	0
AhSWEET11	Arahy.S3T63E	0	0	0	0	0	0	0	0	0	0	0	0	0	0	0	0	0	0	0	0	0	0
AhSWEET12	Arahy.Y269WP	0	0	0	0	0	0	0	0	0.0295739	0	0	0	0	0	0	0	0	0	0	0	0	0
AhSWEET13	Arahy.6E534E	0.0591946	0.0194902	0.0456847	1.88379	9.77793	0.275269	4.85362	144.529	122.498	94.5339	0.671432	0.110109	1.7369	9.1729	3.21733	0.716066	3.21	13.5498	8.05083	6.68804	7.61962	7.51944
AhSWEET14	Arahy.555XQU	0	0	0	0	0.295488	0	0	0	0	0.0104674	0.0233054	0	0	0	0.0115012	0	0	0	0	0	0	0.00191687
AhSWEET15	Arahy.FJF87M	0.0126023	0.00219809	0	0	1.56651	0.00386077	0	0	0.091929	0	0	0	0.0240745	0.0224513	0.607672	0.048149	0.042892	0.0171449	0.231337	0.0586749	0.0588254	0.161109
AhSWEET16	Arahy.777NZN	0.00621917	0	0	0.0163136	0	1.96996	21.9122	0	0	0.0235039	0	0	0.0105971	0	0	0.0211942	0	0.0119436	0	0	0	0.00501693
AhSWEET17	Arahy.070EBZ	0.133919	0.0423999	0.0761002	0.248319	2.6641	0.0671858	0.00980293	13.8465	0.476063	4.40326	0.782306	1.34194	1.32683	18.8635	26.6215	1.02192	13.8237	14.6067	14.4163	1.15652	0.554896	10.7394
AhSWEET18	Arahy.FUEI9J	0.0740155	0.0649318	0.0955843	0.141375	1.9531	3.31897	4.22343	0	0.361469	0.0211282	0.386118	0.239692	7.26282	0.341972	0.139153	14.4414	0.169718	1.56657	0.0931442	1.14228	0.465529	0.804876
AhSWEET19	Arahy.0067NC	7.42442	5.70141	4.61148	1.92513	2.35658	3.79319	3.5524	7.24669	1.63588	6.74713	9.50214	1.65739	2.79921	2.51609	1.60641	3.69799	1.54741	2.84875	2.3858	1.52652	0.74388	2.0022
AhSWEET20	Arahy.T958MW	0	0	0.0648913	2.70932	4.00374	19.3416	23.1745	10.1667	19.1874	0.642139	0.289499	0.14702	1.92271	3.90773	7.67845	3.84543	7.63415	11.2084	14.8155	34.2137	33.7816	21.7948
AhSWEET21	Arahy.9QS057	2.26914	3.96287	3.62345	11.2436	24.75	2.33609	0.666563	374.111	71.5791	82.1889	3.35472	3.44735	1.87871	11.036	45.3008	1.03534	9.97077	11.9887	45.7535	54.7095	46.87	35.0619
AhSWEET22	Arahy.DV46W1	25.9308	60.5772	16.9955	2.34495	1.03171	0.0428683	0.0135207	24.5617	0.0268982	52.8921	6.86391	0.185494	0.50898	3.28827	1.98059	1.01796	0.325523	3.01528	2.28347	0.912056	0.382669	1.93156
AhSWEET23	Arahy.5X4IC8	12.7678	17.1343	5.71536	1.82855	7.48507	14.8907	4.47232	95.1146	2.493	41.7185	3.95323	0.486008	3.27929	6.55015	6.73397	5.22699	10.1557	10.8184	4.31683	3.32896	1.83959	5.6796
AhSWEET24	Arahy.YD7UU4	0	0	0	0.0197194	19.5688	0.668792	0.0146109	0	0	0.508129	0	0	0	0.0263527	104.446	0	0.775942	0	130.845	137.094	154.119	80.6886
AhSWEET25	Arahy.B7EMS2	0	0	0	0.0717177	0.0720215	0	0	0.10817	0	0.101126	0.00426683	0	0	0	0	0	0	0.00814827	0	0	0	0.00203707
AhSWEET26	Arahy.5R858N	15.6651	9.97464	30.2071	2.51112	10.5299	13.3961	0.677733	326.292	11.8665	165.914	11.2729	1.35045	7.35539	0.82148	36.5496	12.0402	1.66612	0.792299	28.7505	18.1095	11.4252	15.2542
AhSWEET27	Arahy.ZMPK13	16.9136	9.52162	4.85774	0.226528	0.793166	0.0060128	0	1.11925	0.0304899	8.04425	1.98711	0.0321706	0.0591735	0	0.0133258	0.118347	0	0	0.0092814	0.0552885	0	0.0299942
AhSWEET28	Arahy.2H0Q3A	0.00608773	0	0	0	1.21185	0	0	0	0	0	0	0	0	0.125867	15.5101	0	0.332661	0.258872	7.7534	0.704311	0.0253465	4.08572
AhSWEET29	Arahy.J4JRGL	0	0.0165719	0	0	0	1.51167	10.4064	0.0331846	0	0	0	0.0545077	0.0501295	0	0	0.100259	0.0446563	0.0287674	0.018025	0.0312258	0	0.0154003
AhSWEET30	Arahy.QI357H	0.497469	0.56067	0.609341	2.18871	0.833917	0.0294891	0	0.156784	0.226071	0.277686	3.40049	1.65864	2.06845	0.221943	0.0224219	3.8114	0.204007	0.286323	0	0	0.0199851	0.0769832
AhSWEET31	Arahy.D36163	0.037987	0.0101793	0	0	0.323539	0	0.00602867	0.411888	0.571272	0.255371	0.0622427	0	0	0	0	0	0	0.00742893	0	0	0	0.00185723
AhSWEET32	Arahy.C2ZJE6	0	0	0	0.0220893	0	0.103469	0	0	0.059148	0	0.0434389	0.968275	0	0	0	0	0	0	0	0	0	0
AhSWEET33	Arahy.6J07HI	0	0	0	0	1.35286	0	0.201515	0.00874587	0.0272301	0.0148251	0.0120578	0	0.00660585	0.190975	0.68766	0.0132117	0.0235385	0.196369	0.286556	0.0290518	0.0807062	0.285328
AhSWEET34	Arahy.K3L8DV	0	0	0	0	0.688917	0	0	0	0	0.146533	0	0	0	0	0	0	0	0	0	0	0	0
AhSWEET35	Arahy.78PE2K	0.0137585	0.0247171	0.0231833	0.673984	4.4267	0.00476437	0.131689	33.3638	60.0198	57.6115	0.13639	0.0179337	0.761999	5.05039	2.57263	0.539204	2.38078	8.01976	6.04417	3.92572	2.89284	4.40788
AhSWEET36	Arahy.NLT8YT	0	0.00573653	0	0	0.0170563	3.14934	19.5465	0	0	0	0.00944013	0	0.00785365	0	0	0.0157073	0	0	0	0	0.0191901	0.00159917
AhSWEET37	Arahy.92QAUW	0.157457	0.132641	0.185763	1.30605	1.94172	3.54354	0.0575845	37.7099	0.702927	16.7776	0.295394	0.490321	1.80164	10.3426	17.9927	1.16154	10.008	8.10114	10.4255	1.66722	0.465278	7.08012
AhSWEET38	Arahy.7NL1KT	0.180019	0.0893269	0.287877	2.25331	3.25245	5.36431	2.06609	0.0216971	0.229058	0.0486754	0.918177	1.49834	9.60211	0.932921	0.177724	18.4671	0.132003	2.3273	0.161271	0.469717	0.271559	0.788941
AhSWEET39	Arahy.USDQ8P	0.0777814	0.0348353	0.124076	0.861958	2.06401	12.9554	15.9297	21.4049	17.8926	0.970417	0.361169	0	2.48073	3.83793	4.87667	4.96145	3.90731	11.9911	14.2478	32.6668	39.7517	18.9302
AhSWEET40	Arahy.3965TZ	2.57728	3.59964	3.69388	18.9388	26.998	3.9054	0.586548	564.453	85.074	125.519	3.20824	4.13405	2.8967	17.2565	50.4036	2.59331	2.90114	24.4127	64.7168	109.77	146.757	63.6228
AhSWEET41	Arahy.T9263C	5.47492	4.22714	3.37602	1.85211	1.91473	5.04965	5.72291	8.57512	1.93504	6.56151	9.73849	1.9841	3.83466	2.77985	1.63738	5.28785	1.9984	3.68978	2.67369	1.61485	1.06585	2.27893
AhSWEET42	Arahy.WT9QCD.2	2.33119	2.51335	3.11733	1.88726	1.9297	1.31194	0.507659	1.7312	1.83096	2.3155	1.69252	1.57296	1.6841	1.0952	1.29238	1.3875	1.67173	1.05626	1.34217	0.973739	0.841483	1.18664
AhSWEET43	Arahy.9TLR89	38.2758	65.1699	23.4503	5.39317	2.15084	0.109786	0.00608663	54.4777	0.0269381	51.1444	10.6733	0.11585	0.10456	2.27393	7.92126	0.20912	1.11773	1.01663	7.75015	3.52415	1.59681	4.59859
AhSWEET44	Arahy.2I1JD4	32.812	52.1423	14.0893	4.44905	11.7297	30.1073	10.2073	106.44	4.67561	69.0225	9.58639	0.430451	4.49794	15.2042	12.8897	6.46702	25.1862	20.6201	11.2247	7.34593	3.60114	11.1935
AhSWEET45	Arahy.7WW6WM	0	0	0	0	0.064745	0.0250096	0.0141639	0	0	0.0739891	0.0120425	0	0.0188638	0.1156	0.336696	0.0377276	0.268867	0.0841356	0.758648	0.85661	0.553119	0.428613
AhSWEET46	Arahy.BFG4SY	0	0	0	0	22.004	0.00556737	0	0	0	0	0	0	0	0	105.86	0	0.46389	0.018191	120.624	85.3676	71.7227	63.2269
AhSWEET47	Arahy.D0QYDS	0.0432723	0	0	0	0.139406	0	0	0	0	0.0260945	0	0	0	0.0165309	0	0	0	0	0	0	0	0
