# Supplementary material for: Genome-wide identification of SWEET genes reveals their roles during seed development in peanuts
Source: BMC Genomics. 2024 Mar 7;25:259. doi: 10.1186/s12864-024-10173-w (PMC10921654; doi:10.1186/s12864-024-10173-w)
Supplement: Supplementary file 10 — Supplementary Material 10 [file 12864_2024_10173_MOESM10_ESM.xlsx]

## Sheet: Sheet1
Table S10. Primers for qRT-PCR of AhSWEET genes
Gene name	Forward sequence (5'-3')	Reverse sequence (5'-3')
AhSWEET24	5' TTGCACTTGGGGTACTTCAGAT 3'	5' AGATGTGTTAGGTTGGATGCGT 3'
AhSWEET46	5' TCTGTATTGCTATGCTGCTATA 3'	5' GATTCACCACAAGTATGTTCTT 3'
AhSWEET21/AhSWEET40	5' CTTTGGTCTTCTAGGCCGTGAC 3'	5' GTTGTTGGATTGCTTCCCTTGT 3'
AhSWEET17	5' AGAATGGTCTTCTGCGGTATGA 3'	5' ACAATATTAGTTGCGCTGTCCC 3'
AhSWEET37	5' TGGCAATATCAGAATGAAACTG 3'	5' CTATTCCATTTGGTACTGCAAG 3'
AhSWEET20/AhSWEET39	5' GTTCACTATGGCTGACTTATGG 3'	5' TTTTCCAAATCCACTTTCTCAA 3'
AhSWEET23	5' TGACTATTACATTGCTCTTCCA 3'	5' TTCTGAGGGTACCATTGTGCTA 3'
AhSWEET44	5' TGACTATTACATTGCTCTTCCA 3'	5' TTCACAACATCAATTACATGTC 3'
AhSWEET13/AhSWEET35	5' GATCTCTTTGTCCTGATAAGCA 3'	5' AAACTTTCCGTTAGGAGTAGAG 3'
AhSWEET3/AhSWEET26	5' TCTGTTCGGGATCATTCAGATG 3'	5' GAGCATGATTGGTGTCGATCTT 3'
AhACTIN	5' TAAGAACAATGTTGCCATACAGA 3'	5' GTTGCCTTGGATTATGAGC 3'
